# Supplementary material for: Circulating MicroRNA Responses between ‘High’ and ‘Low’ Responders to a 16-Wk Diet and Exercise Weight Loss Intervention
Source: PLoS One. 2016 Apr 21;11(4):e0152545. doi: 10.1371/journal.pone.0152545 (PMC4839646; doi:10.1371/journal.pone.0152545)
Supplement: S1 Dataset — (XLSX) [file pone.0152545.s001.xlsx]

## Sheet: Participant characteristics
		Participant code	Sex	Age	BMI		Body mass		Fat mass		Lean mass		Diet intake	VO2 (absolute)		OGTT AUC		Glucose		Insulin		HOMA
				y	kg/m2		kg		kg		kg			L/min		AU		mmol/L		mIU/L		AU
			PRE	PRE	PRE	POST	PRE	POST	PRE	POST	PRE	POST	POST	PRE	POST	PRE	POST	PRE	POST	PRE	POST	PRE	POST
1	LoRes	1	1	53.7276	32.6204	31.2816	99.9	95.4	42.828	40.464	54.573	52.38	1641	1.88	1.96	173.25	130.8	5.5	5.2	11	14	2.69	3.24
1	LoRes	2	1	38.6639	41.075	39.0056	110.2	105.3	60.536	55.097	46.942	47.218	1693	1.91	2.2	142.2	213	5	4.5	8	2	1.78	0.4
1	LoRes	3	1	44.6023	33.0237	31.5834	80.8	77.4	39.698	35.702	38.403	39.032	1386	1.46	1.58	197.1	150.75	5	5.2	2	3	0.44	0.69
1	LoRes	4	0	49.7112	29.1254	27.9484	93.6	89.7	26.837	20.616	63.247	65.648		3.15	3.56	146.4	93.6	5.1	5.3	6	9	1.36	2.12
1	LoRes	5	0	55.6961	36.0208	34.4118	102.8	98.7	39.364	36.281	60.328	59.201	1683	2.62	3.02	271.5	160.05	6.1	5.9	26	20	7.05	5.24
1	LoRes	6	1	42.0726	33.0309	31.806	80.4	77.4	39.652	33.113	37.79	41.893		1.94	2.09	287.7	309.75	5.3	5	3	11	0.71	2.44
1	LoRes	7	1	37.2238	27.6866	26.6273	85.3	82.25	39.2125	34.8745	43.337	44.795	1568	1.94	2.11	12.3	52.65	4.6	4.5	2	2	0.41	0.4
1	LoRes	8	1	39.8932	39.3456	38.3653	116.5	112.4	59.892	57.02	53.612	52.317	1789	1.88	2.39	367.2	280.35	6.2	6.1	13	8	3.58	2.17
1	LoRes	9	1	49.4511	39.7456	37.9578	104.7	101.1	57.073	55.571	44.992	42.596	1671	1.78	1.93	173.4	143.1	4.9	4.9	3	3	0.65	0.65
1	LoRes	10	1	43.0034	30.5197	29.3765	83.7	80.9	34.554	28.667	46.296	49.494	1592	1.87	2.09	221.1	119.7	4.4	5.3	4	5	0.78	1.18
1	LoRes	11	0	48.6489	28.8163	27.8867	85.3	82.5	35.083	30.958	47.223	48.676	1550	2.09	2.5	239.7	186.45	4.5	5.3	2	2	0.4	0.47
1	LoRes	12	0	50.3984	26.5351	25.7141	81.3	78.7	22.347	18.79	55.571	56.497	1741	1.97	2.13	345	51.75	5.7	5.2	8	4	2.03	0.92
1	LoRes	13	1	45.473	34.0039	33.125	86.75	84	40.38	35.4845	43.5505	44.9315	1425	2.02	2.11	158.4	43.65	5.5	5.3	9	8	2.2	1.88
1	LoRes	14	0	40.5777	29.019	28.3673	93.7	91	31.03	26.284	59.216	61.356	1706	2.28	2.85	408.75	230.55	5	5	2	2	0.44	0.44
1	LoRes	15	0	49.0732	37.2461	36.0662	105.7	102.8	35.716	31.478	66.455	67.587	1715	3.78	4.05	245.4	173.4	5.5	5.7	13	10	3.18	2.53
1	LoRes	16	1	47.7153	37.4426	36.4268	104.1	102.4	52.384	49.806	48.621	49.549		2.21	2.1	229.2	254.7	6.1	6.1	5	2	1.36	0.54
1	LoRes	17	1	41.9986	29.4529	29.0561	81.2	80.3	31.885	29.407	46.459	48.153	1323	2.77	2.89	69.45	177.3	4.9	4.7	9	7	1.96	1.46
1	LoRes	18	1	56.1232	39.2142	39.1385	103.25	103.7	53.832	52.864	46.8925	48.326	1607	2.12	2.53	89.4	93.15	5.2	5.5	6	9	1.39	2.2
2	HiRes	19	0	46.3546	30.2833	24.4088	81.3	65.6	32.097	19.415	46.388	43.575		2.03	1.96	476.7	188.4	6	4.6	10	2	2.67	0.41
2	HiRes	20	1	42.1958	36.1856	30.5389	108.25	91.6	49.847	31.272	54.8325	56.98	1567	2.6	2.66	35.25	-3	4.9	4.6	4	3	0.87	0.61
2	HiRes	21	1	54.4093	30.0503	25.6203	73.4	62.7	30.512	19.588	40.455	40.907	1390	1.43	1.66	186.6	100.05	5.8	5.3	3	5	0.77	1.18
2	HiRes	22	0	44.5558	27.4429	23.6713	87.2	75.6	29.326	16.024	54.458	56.407		2.39	2.71	345.45	184.35	5.3	4.9	6	2	1.41	0.44
2	HiRes	23	1	57.7057	30.3337	26.3574	79.7	69.4	36.387	26.382	40.911	40.684	1450	1.28	1.45	300.15	126	5.9	4.7	10	8	2.62	1.67
2	HiRes	24	0	36.5969	30.0865	26.1384	96.6	84.4	34.382	21.116	58.42	59.614	1600	3.49	3.81	165.6	68.1	5.6	5.6	6	3	1.49	0.85
2	HiRes	25	1	50.4942	34.3878	30.051	66.9	58.5	34.426	26.373	30.369	30.052	1233			547.8	262.5	7	5.6	27	10	8.4	2.49
2	HiRes	26	1	41.5441	27.9837	24.3141	73.9	64.8	32.866	19.278	37.841	42.278	1534	1.75	1.93	340.8	222.6	5.6	5.1	4	2	1	0.45
2	HiRes	27	1	51.5948	41.4458	36.5383	108.2	94.9	59.3885	48.6725	46.1085	43.443	1696	1.89	2.19	378.45	402.6	5.4	5.1	6	7	1.44	1.59
2	HiRes	28	1	45.1307	36.8284	32.1515	96.4	84.8	48.2665	37.161	45.0675	44.591		1.89	2.18	449.7	191.7	4.9	5.2	9	5	1.96	1.16
2	HiRes	29	0	44.7967	37.4772	33.0634	116.8	102.85	45.0715	32.9185	68.241	66.416	1967	3.23	3.68	371.85	162	6.1	5.7	7	5	1.9	1.27
2	HiRes	30	0	40.8569	31.5482	27.735	92.6	81.8	32.195	20.296	56.04	58.13	1978	2.64	3.11	185.25	242.25	5.3	5.7	8	3	1.88	0.76
2	HiRes	31	1	56.8159	29.0855	25.7944	86.8	76.8	41.19	31.91	43.018	42.24	1345	1.69	1.91	222	272.7	6.1	6.6	16	12	4.34	3.52
2	HiRes	32	1	59.6523	30.6098	27.1816	75.2	66.6	32.178	24.777	40.851	39.674	1554	1.66	1.92	496.2	150.15	5.9	5.4	11	5	2.88	1.2
2	HiRes	33	1	42.5051	27.968	24.7051	77.9	69	29.901	20.434	45.067	45.775	1417	2.7	2.87	295.8	133.05	5.5	4.1	7	9	1.71	1.64
2	HiRes	34	0	54.8364	33.3598	29.6867	121.85	108.2	47.8865	34.171	69.888	69.903	2251	2.9	3.24	451.8	172.65	5.4	5.6	9	8	2.16	1.99
2	HiRes	35	0	42.8611	30.5992	27.0706	86.1	76.5	28.301	18.561	54.658	54.904	1673	2.33	2.22	553.05	259.2	6.7	5.8	13	5	3.87	1.29
2	HiRes	36	1	49.6865	32.2253	28.8141	88.9	79.3	37.19	27.068	48.392	49.146	1618	1.53	2.1	357.3	195	7.8	6.7	5	3	1.73	0.89
2	HiRes	37	1	52.6133	35.7309	31.7867	99.1	88.6	47.199	35.92	48.882	49.767	1509	2.17	2.31	84.15	154.65	4.7	4.9	6	3	1.25	0.65
2	HiRes	38	0	44.7091	28.4862	25.3137	86.1	77.1	23.939	13.803	58.966	60.32	1950	3.57	3.96	422.25	330.75	6	5.9	3	3	0.8	0.79
2	HiRes	39	1	50.3162	29.4945	26.4006	86.7	77.7	33.755	26.987	50.225	47.998		1.96	2.18	193.05	152.7	6.1	5.6	6	5	1.63	1.24
2	HiRes	40	1	50.8474	29.9408	26.8288	87.2	78.3	38.838	29.263	45.26	46.181	1459	1.33	2.05	82.65	128.1	5.2	5	3	2	0.69	0.44
