# Supplementary material for: Circulating MicroRNA Responses between ‘High’ and ‘Low’ Responders to a 16-Wk Diet and Exercise Weight Loss Intervention
Source: PLoS One. 2016 Apr 21;11(4):e0152545. doi: 10.1371/journal.pone.0152545 (PMC4839646; doi:10.1371/journal.pone.0152545)
Supplement: S2 Dataset — (XLSX) [file pone.0152545.s002.xlsx]

## Sheet: ALL data
		Participant code	miR 221		miR 21		miR 148b		miR 874		miR 140		miR 589		miR 199a		miR 423		miR 126		miR 148a		miR 142		miR 935		miR 223		c-elegans
			Ct	Ct	Ct	Ct	Ct	Ct	Ct	Ct	Ct	Ct	Ct	Ct	Ct	Ct	Ct	Ct	Ct	Ct	Ct	Ct	Ct	Ct	Ct	Ct	Ct	Ct	Ct	Ct
			PRE	POST	PRE	POST	PRE	POST	PRE	POST	PRE	POST	PRE	POST	PRE	POST	PRE	POST	PRE	POST	PRE	POST	PRE	POST	PRE	POST	PRE	POST	PRE	POST
1	LoRes	1	21.56	19.88	21.36	19.78	30.11	30.08	30.98	30.92	28.7	27.11	31.37	30.33	23.34	22.42	22.58	22.22	21.5	19.86	29.07	29.06	24.44	23.9	31.73	30.59	19.19	18.38	18.6	17.52
1	LoRes	2	20.45	25.18	31.54	30.8	29.58	29.4	31.54	30.8	26.08	27.07	30.26	31.77	21.74	22.33	21.89	21.59	19.56	20.51	29.28	29.18	23.45	24.53	30.06	29.84	18.69	17.92	17.01	18.34
1	LoRes	3	24.82	21.46	22.66	20.47	30.04	28.68	31.23	30.62	29.22	28.17	31.55	30.6	26.14	22.55	23.32	22.55	23.19	20.38	30.65	29.91	26.17	23.69	32.09	30.49	20.92	18.35	18.36	17.6
1	LoRes	4	23.15	25.98	22.34	23.46	29.2	27.25	31.12	29.46	29.32	28.5			25.37	28.37	23.06	24.86	22.08	23.57	29.77	28.39	25.34	26.87	30.06	30.19	20.05	22.84	18.63	19.11
1	LoRes	5	25.08	26.41	23.63	24.78	28.28	31.07	30.45	31.02	29.21	31.31	31.96	32.67	26.77	28.06	23.48	24.94	22.21	23.6	28.98	32.14	26.45	26.36	30.31	32.65	21.94	22.76	17.18	19.88
1	LoRes	6	27.67	22.01	26.01	21.68	32.75	29.01	35.41	30.85	31.98	28.93	32.65	31.04	29.85	23.89	24.29	23.01	23.32	21.01	30.8	30.29	27.1	24.82	31.08	31.01	22.97	18.94	18.48	18.41
1	LoRes	7	27.17	24.31	26.16	23.49	29.46	30.14	31.31	30.85	31.34	30.57	32.04	33.96	29.51	26.12	25.39	24.89	25.3	23.06	30.63	30.69	28.28	25.99	31.47	30.67	24.2	21.56	19.86	19.98
1	LoRes	8	20.45	25.18	29.05	30.46	29.22	28.82	29.05	30.46	26.45	30.82	30.2	32.52	22.4	27.18	23.13	24.67	20.22	24.14	29.05	30.58	24.21	27.08	29.97	31.66	18.06	22.3	18	19.49
1	LoRes	9	22.65	22.01	30.17	30.9	28.62	29.28	30.17	30.9	28.92	26.98	33.17	30.44	25.93	22.11	23.71	22.04	22.23	20.16	29.15	29.61	26.17	24.45	29.95	30.05	20.86	18.18	17.36	16.96
1	LoRes	10	24.22	25.28	22.61	24.18	27.12	26.47	29.38	28.41	30.08	30.13	31.74	29.06	26.86	28.58	24.32	24.45	22.48	23.61	29.33	28.1	25.36	26.48	31.01	29.82	20.34	23.14	18.63	18.94
1	LoRes	11	22.81	24.18	31.22	33.87	29.57	32.19	31.22	33.87	28.82	30.64	32.42	33.44	25.14	26.14	23.63	24.03	21.93	22.46	28.95	31.1	24.68	27.41	30.18	32.01	20.92	21.16	17.71	20.38
1	LoRes	12	21.54	19.64	21.27	19.8					28.12	26.35	29.16	29.36	23.09	22.14	22.19	22.07	21.23	19.29	26.93	29.22	23.64	23.27	30.1	30.4	19.08	17.7	17.65	17.03
1	LoRes	13	28.15	21.61	26.04	21.22	30.36	29.93	32.65	31.78	32.15	28.2	33.37	31.99	29.67	22.02	25.73	23.31	26.77	21.06	30.87	30.06	29.6	24.6	32.12	29.97	25.81	19.77	21.05	17.64
1	LoRes	14			31.6	30.52	29.78	29.05	31.6	30.52	29.12	29.35	31.15	31.76	24.05	26.54	23.95	23.48	21.91	23.15	30.95	30.98	25.18	26.28	32.17	30.14	20.1	21.96	19.97	18.73
1	LoRes	15	20.45	25.18	31.24	31.45	30.51	30.08	31.24	31.45	28.91	29.06	32.26	32.2	24.04	26.85	23.71	23.84	22.25	22.39	30.09	30.49	25.24	27.33	31.21	31.67	19.99	22.41	19.01	19.39
1	LoRes	16					29.92	29.15	31.08	31.1	30.14	29.13	31.92	32.48	25.17	25.64			22	22.62	30.45	30.41	26.7	26.07			21.11	21.96	19.96	18.48
1	LoRes	17	23.43	22.02	23.71	22.25	30.21	28.2	30.88	29.49	30.13	27.88	31.54	30.79	25.15	23.16	23.9	22.49	23.3	20.88			25.95	25.13	32.36	30.55	20.9	19.07	20.12	18.48
1	LoRes	18	24.47	21.98	23.82	21.54	30.4	29.21	31.7	31.03	31.4	27.97	33.95	31.49	26.31	22.63	24.43	22.63	24.16	20.97	31.26	30.71	28.11	24.12	31.47	31.21	22.86	18.44	20.11	18.21
2	HiRes	19	22.65	22.01	29.82	30.58	28.43	28.85	29.82	30.58	26.55	28.06	30.68	31.63	22.18	23.19	21.58	21.47	20.37	20.65	29.05	30.24	24.48	25.22	30.05	30.53	17.52	19.01	17.22	17.72
2	HiRes	20	24.98	21.25	23.57	21.99	30.36	28.97	32.25	30.31	31.06	29.24	32.49	31.9	26.11	22.56	24.77	22.25	23.52	21.4	30.85	30.39	26.6	25.75	31.21	30.27	23.15	19.13	18.61	18.08
2	HiRes	21	26.12	21.52	23.45	21.13	28.15	28.38	29.68	28.31	30.19	27.24	31.75	30.29	28.35	23.18	24.63	21.22	23.97	21.13	29.58	29.55	27.4	23.79	30.77	30.32	22.95	19.23	18.48	17.61
2	HiRes	22	22.71	23.18	22.42	23.26	28.78	28.95	29.37	29.67	29.08	29.84	32.14	31.59	24.3	25.02	23	23.24	22.11	22.54	30.13	31.15	26.14	26.72	31.04	30.49	20.07	20.25	17.78	17.88
2	HiRes	23	29.2	27.19	27.33	25.64			31.06	32.5	31.96	33.5	30.34	32.11	30.98	29.28	27.97	27.71	26.67	26.39	30.12	30.27	28.75	27.51			25.76	24.84	20.47	21.23
2	HiRes	24	24.48	22.14	23.95	23.16	29.82	27.11					33.04	30.34	27.57	24.36	24.45	22.81	24.16	22.46			27.32	25.9	31.99	31.29	22.63	20.35	20.75	19.92
2	HiRes	25			28.69	28.58	29.25	28.23	28.69	28.58			32.49	30.27	23.09	21.49	22.39	20.84	21.2	19.8	29.04	29.15	26.26	23.54	29.91	29.11	19.04	17.13	18.38	17.52
2	HiRes	26	25.78	28.15	25.4	25.58	29.71	27.62	30.51	31.89	33.39	32.21	32.13	31.54	29.11	29.44	24.35	25.5	26.1	25.92	29.67	29.17	28.76	27.43	32.38	31.93	24.44	24.75	20.09	19.71
2	HiRes	27	27.64	26.43	26.5	26.55	31.07	29.6	33.09	31.19	33.13	32.69	34.24	32.57	28.53	29	25.07	25.79	23.86	25.99	30.22	30.73	27.57	28.69	30.59	31.34	23.43	24.54	19.6	17.97
2	HiRes	28	22	23.03	32.29	32.05	31.43	29.9	32.29	32.05	27.21	28.18	30.52	31.13	23.5	23.99	23.01	23.35	20.4	21.34	29.42	29.5	23.67	24.81	30.53	30.44	18.48	20.06	17.59	17.81
2	HiRes	29	22.42	25.09	31.19	32.73	30.51	30.62	31.19	32.73	29.58	30.69	32.13	33.57	24.21	26.95	22.41	25.21	22.32	24.06	29.8	30.53	25.03	25.97	31.25	31.35	20.18	22.31	19.4	19.54
2	HiRes	30	20.88	27.57	20.99	26.23	28.91	31.19	30.51	31.89	26.99	33.36	30.87	33	22.99	29.06	22.13	24.13	21.4	25.27	29.24	30.75	24.74	29.05	30.14	31.79			17.97	20.13
2	HiRes	31	22.17	21.88	22.02	20.73	29.31	30.2	30.54	32.71	28.03	28.62	31.91	30.86	24	23.53	22.12	22.63	20.59	21.64	29.08	31.1	24.49	25.56	30.18	31.01	19.15	18.51	17.38	18.68
2	HiRes	32	22.64	20.2	29.24	29.05	28.37	28.7	29.24	29.05	30.11	25.76	30.55	30.78	24.3	21.59	22.66	25.03	22.33	19.28	28.8	29.39	25.35	23.19	29.02	30.05	21.15	17.87	17.25	17.62
2	HiRes	33	26.07	27.1	27.03	27.97					32.22	34.28			28.91	29.75	24.46	25.7	25.76	27.14	31.23	30.61	28.32	29.18			24.23	25.02	21.8	20.64
2	HiRes	34	24.16	20.7	21.79	21.17	29.84	29.94	31.06	32.5	30.53	27.74	32.37	32.16	26.35	22.42	23.65	21.82	22.55	20.76	29.57	30.12	26.74	25.12	29.99	31.06	22.31	18.81	18.14	18.29
2	HiRes	35	22.65	22.01	31.07	28.85	29.77	29.1	31.07	28.85	29.43	27.29	31.47	31.08	25.67	22.17	23.25	21.07	22.33	19.85	31.37	29.54	26.42	25.82	29.9	30.11	21.62	17.39	17.65	17.16
2	HiRes	36	20.45	25.18	29.21	31.19	28.43	30.99	29.21	31.19	24.79	27.19	28.85	31.27	20.4	22.6	21.33	23.04	19.3	20.92	28.47	29.76	21.69	24.25	29.4	30.76	16.72	19.38	16.17	18.42
2	HiRes	37			30.43	30.83	28.47	29.18	30.43	30.83	27.44	27.41	31.32	30.49	22.72	23.27	22.49	21.98	20.39	20.63	29.48	30.17	24.37	23.46	29.66	30.71			18.07	17.67
2	HiRes	38	25.42	21.18	25.22	21.15	31.89	29.29	33.49	31.25	32.64	27.94	33.43	30.81	27.9	23.27	25.12	21.49	24.65	21.14	32.12	29.28	28.23	24.59	33.17	31.17	23.49	18.16	20.2	17.57
2	HiRes	39	23.07	27.32	23.06	27.38	30.36	28.24			28.52	31.19	31.29	31.52	25.61	30.45	22.94	26.3	21.34	26.75	29.75	30.4	24.84	28.44	32.45	32.19	20.24	25	19.06	20.84
2	HiRes	40	24.8	26.18	24.23	24.94	28.95	28.62	32.65	31.78	29.65	31.97	31.27	32.1	29.02	28.95	24.05	25.99	24.3	24.84	30.26	29.55	26.58	27.87	31.62	32.4	22.93	23.85	18.3	19.62
													PRE	POST
													1.70626	1.62544
													3.48421	4.41017
													1.00754	1.23186
													1.13354	2.7911
													0.447771	0.678694
													0.161637	1.2753
													0.655575	1.2149
													1.79108	0.727406
													0.620212	0.829799
													0.66935	0.801533
													0.847235	1.57007
													1.32027	1.80354
													0.853128	1.24042
													3.29627	1.18989
													1.95997	2.29872
													1.61422	1.16541
													1.81609	2.77182
													0.747856	2.1597
